# Supplementary material for: Genome-Wide Identification of the Glycosyl Hydrolase Family 1 Genes in Brassica napus L. and Functional Characterization of BnBGLU77
Source: Plants (Basel). 2025 Aug 28;14(17):2686. doi: 10.3390/plants14172686 (PMC12430181; doi:10.3390/plants14172686)
Supplement: Supplementary file 1 [file plants-14-02686-s001.zip › Supplementary Table.xlsx]

## Sheet: Table S1
Table S1. The physicochemical properties of BGLU proteins in B. napus (ZS11 ecotype)
Gene ID	Gene Name	Length(aa)	MW(kDa)	pI	Predicted Subcellular Location
Bnascaffold0022T0000200ZS	BnBGLU1	1111	124.549	6.5	Nucleus
Bnascaffold0025T0021100ZS	BnBGLU2	523	60.3773	6.56	Endoplasmic reticulum
Bnascaffold0027T0010300ZS	BnBGLU3	479	54.6379	5.65	Vacuole
Bnascaffold0630T0000300ZS	BnBGLU4	300	34.5141	7.69	Vacuole
Bnascaffold2543T0000100ZS	BnBGLU5	524	60.033	6.36	Endoplasmic reticulum
Bnascaffold2764T0000100ZS	BnBGLU6	528	60.5287	7.59	Endoplasmic reticulum
Bnascaffold3064T0000100ZS	BnBGLU7	470	54.3883	6.23	Endoplasmic reticulum
BnaA01T0200700ZS	BnBGLU8	454	52.5276	7.19	Vacuole
BnaA01T0283300ZS	BnBGLU9	583	66.6224	8.49	Vacuole
BnaA01T0283500ZS	BnBGLU10	516	59.5916	8.73	Vacuole
BnaA01T0307200ZS	BnBGLU11	528	60.2362	6.48	Endoplasmic reticulum
BnaA01T0329500ZS	BnBGLU12	514	59.398	9.09	Vacuole
BnaA01T0329600ZS	BnBGLU13	524	59.903	6.25	Vacuole
BnaA01T0390600ZS	BnBGLU14	652	74.2396	9.14	Chloroplast. Vacuole
BnaA01T0408100ZS	BnBGLU15	550	62.2133	6.01	Vacuole
BnaA03T0105400ZS	BnBGLU16	507	57.0396	5.14	Vacuole
BnaA03T0105500ZS	BnBGLU17	504	56.3713	5.47	Vacuole
BnaA03T0228700ZS	BnBGLU18	686	76.8972	6.42	Vacuole
BnaA03T0382100ZS	BnBGLU19	484	55.2827	6.02	Vacuole
BnaA04T0005700ZS	BnBGLU20	498	55.8859	5.3	Vacuole
BnaA04T0017900ZS	BnBGLU21	578	67.1402	5.66	Vacuole
BnaA04T0018000ZS	BnBGLU22	146	17.1516	5.47	Vacuole
BnaA04T0018100ZS	BnBGLU23	514	58.2362	7.6	Vacuole
BnaA04T0018200ZS	BnBGLU24	396	45.429	5.66	Vacuole
BnaA04T0093000ZS	BnBGLU25	490	55.9467	5.39	Vacuole
BnaA04T0189300ZS	BnBGLU26	447	49.7392	6.11	Vacuole
BnaA04T0211400ZS	BnBGLU27	598	68.5345	5.37	Vacuole
BnaA04T0281800ZS	BnBGLU28	507	56.8867	8.43	Vacuole
BnaA04T0281900ZS	BnBGLU29	99	11.8134	5.74	Chloroplast. Vacuole
BnaA04T0282000ZS	BnBGLU30	843	98.1935	6.9	Cytoplasm. Vacuole
BnaA04T0299600ZS	BnBGLU31	517	58.6108	6.68	Vacuole
BnaA05T0044800ZS	BnBGLU32	573	66.7639	9.1	Vacuole
BnaA05T0044900ZS	BnBGLU33	497	55.2585	7.97	Vacuole
BnaA05T0045000ZS	BnBGLU34	491	54.8291	6.22	Vacuole
BnaA05T0045100ZS	BnBGLU35	505	56.4861	6.87	Vacuole
BnaA05T0045200ZS	BnBGLU36	871	101.132	5.3	Vacuole
BnaA05T0045400ZS	BnBGLU37	269	31.6755	5.88	Vacuole
BnaA05T0045500ZS	BnBGLU38	555	63.515	5.75	Vacuole
BnaA05T0045600ZS	BnBGLU39	299	34.3584	8.71	Vacuole
BnaA05T0113600ZS	BnBGLU40	363	42.2874	5.54	Vacuole
BnaA05T0113800ZS	BnBGLU41	602	68.8456	5.35	Vacuole
BnaA05T0143300ZS	BnBGLU42	490	55.8663	5.06	Vacuole
BnaA05T0167400ZS	BnBGLU43	526	60.2352	6.86	Endoplasmic reticulum
BnaA05T0175500ZS	BnBGLU44	494	55.943	8.89	Vacuole
BnaA05T0419800ZS	BnBGLU45	113	12.6814	8.86	Vacuole
BnaA05T0419900ZS	BnBGLU46	373	42.381	6.27	Vacuole
BnaA05T0465100ZS	BnBGLU47	615	69.9052	8.5	Chloroplast. Vacuole
BnaA06T0018600ZS	BnBGLU48	528	60.5395	6.71	Endoplasmic reticulum
BnaA06T0098900ZS	BnBGLU49	528	60.1591	6.51	Endoplasmic reticulum
BnaA06T0265800ZS	BnBGLU50	325	36.7916	8.86	Vacuole
BnaA07T0063200ZS	BnBGLU51	516	58.2005	5.97	Vacuole
BnaA07T0063600ZS	BnBGLU52	358	40.5588	5.15	Vacuole
BnaA07T0097500ZS	BnBGLU53	245	28.3082	6.21	Vacuole
BnaA07T0097600ZS	BnBGLU54	259	28.6325	6.04	Vacuole
BnaA07T0210600ZS	BnBGLU55	99	12.1069	6.97	Chloroplast. Vacuole
BnaA07T0210700ZS	BnBGLU56	384	43.8218	7.65	Vacuole
BnaA08T0075300ZS	BnBGLU57	136	15.9332	6.96	Endoplasmic reticulum
BnaA08T0125100ZS	BnBGLU58	442	49.6178	6.08	Vacuole
BnaA08T0230300ZS	BnBGLU59	513	58.5224	7.67	Vacuole
BnaA09T0174200ZS	BnBGLU60	507	56.6306	9.05	Vacuole
BnaA09T0441800ZS	BnBGLU61	508	57.7185	7.22	Vacuole
BnaA09T0547100ZS	BnBGLU62	415	48.3546	7.06	Vacuole
BnaA09T0547200ZS	BnBGLU63	392	44.5627	5.97	Vacuole
BnaA09T0547300ZS	BnBGLU64	288	33.0585	8.7	Vacuole
BnaA09T0547400ZS	BnBGLU65	465	54.1349	6.69	Vacuole
BnaA09T0566200ZS	BnBGLU66	356	40.1705	5.31	Vacuole
BnaA09T0566300ZS	BnBGLU67	146	16.5226	5.59	Vacuole
BnaA09T0566400ZS	BnBGLU68	505	56.9452	5.05	Vacuole
BnaA10T0002300ZS	BnBGLU69	198	22.4286	5.7	Vacuole
BnaA10T0014100ZS	BnBGLU70	294	33.2467	6.06	Cell membrane. Vacuole
BnaA10T0107600ZS	BnBGLU71	522	60.1199	6.34	Vacuole
BnaC01T0144900ZS	BnBGLU72	1147	128.678	6.1	Nucleus
BnaC01T0252400ZS	BnBGLU73	522	59.7919	7.19	Vacuole
BnaC01T0346800ZS	BnBGLU74	584	66.8287	8.98	Vacuole
BnaC01T0346900ZS	BnBGLU75	516	59.5926	8.73	Vacuole
BnaC01T0374700ZS	BnBGLU76	345	39.6061	6.07	Vacuole
BnaC01T0380800ZS	BnBGLU77	528	60.2732	6.4	Endoplasmic reticulum
BnaC01T0407600ZS	BnBGLU78	514	59.465	9.19	Vacuole
BnaC01T0407700ZS	BnBGLU79	494	56.7282	6.61	Vacuole
BnaC01T0487900ZS	BnBGLU80	598	68.2004	9.1	Chloroplast
BnaC01T0507300ZS	BnBGLU81	553	62.5018	6.08	Vacuole
BnaC02T0293600ZS	BnBGLU82	556	64.7912	5.53	Endoplasmic reticulum
BnaC03T0121700ZS	BnBGLU83	507	57.0507	5.37	Vacuole
BnaC03T0121900ZS	BnBGLU84	501	56.1271	5.76	Vacuole
BnaC03T0268800ZS	BnBGLU85	481	54.1608	6.43	Vacuole
BnaC03T0470300ZS	BnBGLU86	110	12.7227	10.25	Vacuole
BnaC03T0470400ZS	BnBGLU87	228	26.1406	5.1	Vacuole
BnaC03T0569600ZS	BnBGLU88	507	56.8998	9.12	Vacuole
BnaC03T0625800ZS	BnBGLU89	467	53.0082	8.07	Vacuole
BnaC03T0728300ZS	BnBGLU90	195	22.1868	5.05	Vacuole
BnaC04T0049800ZS	BnBGLU91	566	64.9923	6.02	Vacuole
BnaC04T0049900ZS	BnBGLU92	507	56.5563	8.81	Vacuole
BnaC04T0050000ZS	BnBGLU93	505	56.503	6.53	Vacuole
BnaC04T0050200ZS	BnBGLU94	502	56.2157	6.44	Vacuole
BnaC04T0050300ZS	BnBGLU95	261	29.7997	7.15	Vacuole
BnaC04T0050400ZS	BnBGLU96	370	42.9561	5.79	Nucleus. Vacuole
BnaC04T0050500ZS	BnBGLU97	144	16.5086	4.91	Vacuole
BnaC04T0050600ZS	BnBGLU98	796	93.0683	6.01	Vacuole
BnaC04T0050800ZS	BnBGLU99	555	63.543	5.75	Vacuole
BnaC04T0050900ZS	BnBGLU100	504	58.3943	7.86	Vacuole
BnaC04T0142400ZS	BnBGLU101	419	48.0079	5.22	Vacuole
BnaC04T0142600ZS	BnBGLU102	602	68.9328	5.28	Vacuole
BnaC04T0238500ZS	BnBGLU103	119	13.7761	9.51	Chloroplast. Vacuole
BnaC04T0260400ZS	BnBGLU104	498	56.0381	5.28	Vacuole
BnaC04T0279200ZS	BnBGLU105	578	66.981	5.66	Vacuole
BnaC04T0279300ZS	BnBGLU106	518	58.8581	8.72	Vacuole
BnaC04T0279600ZS	BnBGLU107	539	62.2261	5.76	Vacuole
BnaC04T0373300ZS	BnBGLU108	490	55.9927	5.19	Vacuole
BnaC04T0492600ZS	BnBGLU109	517	58.1252	8.75	Vacuole
BnaC04T0521700ZS	BnBGLU110	598	68.6846	5.44	Vacuole
BnaC04T0600000ZS	BnBGLU111	525	59.0372	8.98	Vacuole
BnaC04T0600100ZS	BnBGLU112	442	51.5878	5.48	Vacuole
BnaC04T0600200ZS	BnBGLU113	512	59.5804	6.87	Vacuole
BnaC04T0600300ZS	BnBGLU114	829	96.4712	5.94	Cytoplasm. Vacuole
BnaC04T0616700ZS	BnBGLU115	549	62.5393	7.65	Vacuole
BnaC05T0016100ZS	BnBGLU116	504	56.6675	5.45	Vacuole
BnaC05T0122500ZS	BnBGLU117	518	58.793	8.89	Chloroplast. Vacuole
BnaC05T0221500ZS	BnBGLU118	508	57.7035	6.92	Vacuole
BnaC05T0295800ZS	BnBGLU119	268	30.4617	8.76	Vacuole
BnaC05T0471300ZS	BnBGLU120	469	53.0759	6.07	Vacuole
BnaC05T0505400ZS	BnBGLU121	503	57.5722	6.26	Endoplasmic reticulum
BnaC05T0505500ZS	BnBGLU122	524	60.0039	6.39	Endoplasmic reticulum
BnaC05T0525100ZS	BnBGLU123	615	70.0664	8.63	Chloroplast. Vacuole
BnaC06T0067000ZS	BnBGLU124	528	60.4485	6.71	Endoplasmic reticulum
BnaC06T0111700ZS	BnBGLU125	268	30.2884	8.58	Vacuole
BnaC06T0112100ZS	BnBGLU126	151	17.3007	8.32	Vacuole
BnaC06T0112200ZS	BnBGLU127	214	24.4519	8.7	Vacuole
BnaC06T0112400ZS	BnBGLU128	126	14.2363	8.95	Vacuole
BnaC06T0120800ZS	BnBGLU129	526	60.2081	6.71	Endoplasmic reticulum
BnaC06T0153700ZS	BnBGLU130	515	58.874	5.33	Vacuole
BnaC06T0222000ZS	BnBGLU131	185	21.3662	5.05	Vacuole
BnaC06T0222100ZS	BnBGLU132	514	57.9914	5.6	Vacuole
BnaC07T0096300ZS	BnBGLU133	264	29.5001	8.45	Vacuole
BnaC07T0096400ZS	BnBGLU134	155	17.6964	8.75	Chloroplast. Vacuole
BnaC07T0096500ZS	BnBGLU135	388	43.8955	5.24	Vacuole
BnaC07T0148500ZS	BnBGLU136	399	45.614	6.67	Vacuole
BnaC07T0164000ZS	BnBGLU137	509	57.9548	8.1	Vacuole
BnaC07T0291700ZS	BnBGLU138	497	55.8178	6.1	Vacuole
BnaC07T0292100ZS	BnBGLU139	465	52.0147	6.6	Vacuole
BnaC08T0106300ZS	BnBGLU140	524	60.1921	6.39	Endoplasmic reticulum
BnaC08T0393400ZS	BnBGLU141	539	62.3484	6.04	Vacuole
BnaC08T0393500ZS	BnBGLU142	392	44.5276	5.86	Vacuole
BnaC08T0393600ZS	BnBGLU143	216	24.8353	5.82	Vacuole
BnaC08T0393700ZS	BnBGLU144	453	52.718	6.12	Vacuole
BnaC08T0415700ZS	BnBGLU145	506	57.1675	5.32	Vacuole
BnaC08T0415800ZS	BnBGLU146	505	56.9152	5.03	Vacuole
BnaC09T0195900ZS	BnBGLU147	507	56.7007	9.1	Vacuole
BnaC09T0369600ZS	BnBGLU148	522	60.108	6.34	Vacuole
BnaC09T0433200ZS	BnBGLU149	350	40.3921	7.2	Vacuole

## Sheet: Table S2
Table S2. Analysis and distribution of conserved motifs in BnBGLU proteins
Motif Name	Logo	Width	Best possible match
motif1		26	VQLMKQMGMDAFRFSISWSRIIPHGR
motif2		21	CNVRGYFAWSLMDNFEWQDGY
motif3		27	VNDFRDYADVCFQEFGDRVKHWMTINE
motif4		28	ITPHVTLFHWDTPQALEDEYGGWLSRQI
motif5		27	KLSRSDFPEGFIFGTATSAYQWEGAVH
motif6		29	CTAGNSSTEPYIVSHNLLLAHAAAVEVYR
motif7		30	DEEAAQRAMDFMFGWHLDPLVYGDYPQVMK
motif8		29	PWGMRKLLNYIKQKYGNPPMYITENGMDE
motif9		21	NDTNRIEYHQRHLQMMHQAIC
motif10		16	RYPKMSAHWFKEFLKG

## Sheet: Table S3
Table S3. Ka, Ks and Ka/Ks analysis of BGLU genes in B. napus
Gene Name	Gene ID	Gene Name	Gene ID	Ka	Ks	Ka/Ks
BnBGLU8	BnaA01T0200700ZS	BnBGLU73	BnaC01T0252400ZS	0.0115749	0.0191551	0.604271
BnBGLU9	BnaA01T0283300ZS	BnBGLU74	BnaC01T0346800ZS	0.0141128	0.0421904	0.334503
BnBGLU9	BnaA01T0283300ZS	BnBGLU103	BnaC04T0238500ZS	0.294104	0.734847	0.400225
BnBGLU11	BnaA01T0307200ZS	BnBGLU77	BnaC01T0380800ZS	0.00243903	0.0143408	0.170076
BnBGLU12	BnaA01T0329500ZS	BnBGLU78	BnaC01T0407600ZS	0.00846689	0.0346632	0.244262
BnBGLU14	BnaA01T0390600ZS	BnBGLU47	BnaA05T0465100ZS	0.101055	0.398876	0.25335
BnBGLU14	BnaA01T0390600ZS	BnBGLU80	BnaC01T0487900ZS	0.00841309	0.118616	0.0709273
BnBGLU14	BnaA01T0390600ZS	BnBGLU123	BnaC05T0525100ZS	0.101803	0.415733	0.244875
BnBGLU15	BnaA01T0408100ZS	BnBGLU81	BnaC01T0507300ZS	0.0141727	0.0924468	0.153307
BnBGLU16	BnaA03T0105400ZS	BnBGLU83	BnaC03T0121700ZS	0.0209103	0.0922409	0.226692
BnBGLU18	BnaA03T0228700ZS	BnBGLU31	BnaA04T0299600ZS	0.0794128	0.403445	0.196837
BnBGLU18	BnaA03T0228700ZS	BnBGLU68	BnaA09T0566400ZS	0.259161	0.854583	0.30326
BnBGLU18	BnaA03T0228700ZS	BnBGLU85	BnaC03T0268800ZS	0.024562	0.103119	0.238191
BnBGLU18	BnaA03T0228700ZS	BnBGLU115	BnaC04T0616700ZS	0.100535	0.386095	0.260389
BnBGLU18	BnaA03T0228700ZS	BnBGLU145	BnaC08T0415700ZS	0.241666	1.11235	0.217257
BnBGLU19	BnaA03T0382100ZS	BnBGLU51	BnaA07T0063200ZS	0.153513	0.507501	0.302489
BnBGLU19	BnaA03T0382100ZS	BnBGLU86	BnaC03T0470300ZS	0.160249	0.210429	0.761533
BnBGLU19	BnaA03T0382100ZS	BnBGLU133	BnaC07T0096300ZS	0.169671	0.558134	0.303996
BnBGLU20	BnaA04T0005700ZS	BnBGLU66	BnaA09T0566200ZS	0.1425	0.362818	0.392758
BnBGLU20	BnaA04T0005700ZS	BnBGLU104	BnaC04T0260400ZS	0.0123396	0.0502032	0.245793
BnBGLU20	BnaA04T0005700ZS	BnBGLU145	BnaC08T0415700ZS	0.130204	0.405738	0.320908
BnBGLU21	BnaA04T0017900ZS	BnBGLU65	BnaA09T0547400ZS	0.0645577	0.405272	0.159295
BnBGLU21	BnaA04T0017900ZS	BnBGLU105	BnaC04T0279200ZS	0.00443761	0.035213	0.126022
BnBGLU22	BnaA04T0018000ZS	BnBGLU30	BnaA04T0282000ZS	0.311533	2.87296	0.108436
BnBGLU22	BnaA04T0018000ZS	BnBGLU39	BnaA05T0045600ZS	0.239073
BnBGLU22	BnaA04T0018000ZS	BnBGLU114	BnaC04T0600300ZS	0.346818	2.80824	0.1235
BnBGLU23	BnaA04T0018100ZS	BnBGLU28	BnaA04T0281800ZS	0.178008	1.02364	0.173897
BnBGLU23	BnaA04T0018100ZS	BnBGLU56	BnaA07T0210700ZS	0.125594	0.30288	0.414665
BnBGLU23	BnaA04T0018100ZS	BnBGLU63	BnaA09T0547200ZS	0.0790817	0.284902	0.277575
BnBGLU23	BnaA04T0018100ZS	BnBGLU106	BnaC04T0279300ZS	0.0582788	0.103424	0.563497
BnBGLU23	BnaA04T0018100ZS	BnBGLU111	BnaC04T0600000ZS	0.177492	1.0171	0.174508
BnBGLU23	BnaA04T0018100ZS	BnBGLU92	BnaC04T0049900ZS	0.183348	1.01527	0.180591
BnBGLU23	BnaA04T0018100ZS	BnBGLU132	BnaC06T0222100ZS	0.0789263	0.284937	0.276996
BnBGLU23	BnaA04T0018100ZS	BnBGLU142	BnaC08T0393500ZS	0.0790971	0.306648	0.257941
BnBGLU24	BnaA04T0018200ZS	BnBGLU38	BnaA05T0045500ZS	0.29696	3.07486	0.0965767
BnBGLU24	BnaA04T0018200ZS	BnBGLU131	BnaC06T0222000ZS	0.272173	0.587093	0.463593
BnBGLU25	BnaA04T0093000ZS	BnBGLU108	BnaC04T0373300ZS	0.00525857	0.0476351	0.110393
BnBGLU26	BnaA04T0189300ZS	BnBGLU109	BnaC04T0492600ZS	0.00984832	0.0386041	0.255111
BnBGLU27	BnaA04T0211400ZS	BnBGLU40	BnaA05T0113600ZS	0.191566	0.485709	0.394404
BnBGLU27	BnaA04T0211400ZS	BnBGLU110	BnaC04T0521700ZS	0.0122806	0.0877883	0.139888
BnBGLU27	BnaA04T0211400ZS	BnBGLU101	BnaC04T0142400ZS	0.146152	0.344872	0.423787
BnBGLU28	BnaA04T0281800ZS	BnBGLU33	BnaA05T0044900ZS	0.0798948	0.31614	0.25272
BnBGLU28	BnaA04T0281800ZS	BnBGLU63	BnaA09T0547200ZS	0.148855	0.903747	0.164708
BnBGLU28	BnaA04T0281800ZS	BnBGLU111	BnaC04T0600000ZS	0.00342466	0.0687047	0.0498461
BnBGLU28	BnaA04T0281800ZS	BnBGLU92	BnaC04T0049900ZS	0.0563799	0.27356	0.206097
BnBGLU28	BnaA04T0281800ZS	BnBGLU106	BnaC04T0279300ZS	0.230189	1.20684	0.190737
BnBGLU28	BnaA04T0281800ZS	BnBGLU132	BnaC06T0222100ZS	0.17773	1.00515	0.176818
BnBGLU28	BnaA04T0281800ZS	BnBGLU142	BnaC08T0393500ZS	0.148886	0.902636	0.164945
BnBGLU29	BnaA04T0281900ZS	BnBGLU36	BnaA05T0045200ZS	0.179886	0.38444	0.467916
BnBGLU29	BnaA04T0281900ZS	BnBGLU65	BnaA09T0547400ZS	0.341201	2.65163	0.128676
BnBGLU29	BnaA04T0281900ZS	BnBGLU113	BnaC04T0600200ZS	0.436374
BnBGLU29	BnaA04T0281900ZS	BnBGLU98	BnaC04T0050600ZS	0.339427	0.888515	0.382016
BnBGLU29	BnaA04T0281900ZS	BnBGLU105	BnaC04T0279200ZS	0.335425	1.70918	0.196249
BnBGLU29	BnaA04T0281900ZS	BnBGLU144	BnaC08T0393700ZS	0.341364	2.21312	0.154245
BnBGLU30	BnaA04T0282000ZS	BnBGLU55	BnaA07T0210600ZS	0.27355	2.20367	0.124134
BnBGLU30	BnaA04T0282000ZS	BnBGLU114	BnaC04T0600300ZS	0.014114	0.0928998	0.151927
BnBGLU30	BnaA04T0282000ZS	BnBGLU100	BnaC04T0050900ZS	0.0685933	0.367137	0.186833
BnBGLU31	BnaA04T0299600ZS	BnBGLU67	BnaA09T0566300ZS	0.228001	1.08233	0.210657
BnBGLU31	BnaA04T0299600ZS	BnBGLU85	BnaC03T0268800ZS	0.0896879	0.384506	0.233255
BnBGLU31	BnaA04T0299600ZS	BnBGLU115	BnaC04T0616700ZS	0.0212569	0.0401434	0.529525
BnBGLU31	BnaA04T0299600ZS	BnBGLU104	BnaC04T0260400ZS	0.261911	0.979338	0.267437
BnBGLU31	BnaA04T0299600ZS	BnBGLU145	BnaC08T0415700ZS	0.250186	1.18091	0.21186
BnBGLU32	BnaA05T0044800ZS	BnBGLU91	BnaC04T0049800ZS	0.0553188	0.0876493	0.631138
BnBGLU32	BnaA05T0044800ZS	BnBGLU107	BnaC04T0279600ZS	0.13048	1.54412	0.0845014
BnBGLU32	BnaA05T0044800ZS	BnBGLU131	BnaC06T0222000ZS	0.124748	1.60586	0.0776827
BnBGLU32	BnaA05T0044800ZS	BnBGLU141	BnaC08T0393400ZS	0.134626	1.23032	0.109423
BnBGLU33	BnaA05T0044900ZS	BnBGLU92	BnaC04T0049900ZS	0.0347965	0.0706612	0.492441
BnBGLU33	BnaA05T0044900ZS	BnBGLU111	BnaC04T0600000ZS	0.0818218	0.32561	0.251287
BnBGLU34	BnaA05T0045000ZS	BnBGLU143	BnaC08T0393600ZS	0.200559	1.10239	0.181931
BnBGLU36	BnaA05T0045200ZS	BnBGLU96	BnaC04T0050400ZS	0.395486	0.752921	0.525269
BnBGLU36	BnaA05T0045200ZS	BnBGLU112	BnaC04T0600100ZS	0.234271	0.52144	0.449277
BnBGLU36	BnaA05T0045200ZS	BnBGLU105	BnaC04T0279200ZS	0.284804	1.26733	0.224727
BnBGLU38	BnaA05T0045500ZS	BnBGLU62	BnaA09T0547100ZS	0.336449
BnBGLU38	BnaA05T0045500ZS	BnBGLU99	BnaC04T0050800ZS	0.000771208	0.0803059	0.00960339
BnBGLU38	BnaA05T0045500ZS	BnBGLU114	BnaC04T0600300ZS	0.322807	2.79361	0.115552
BnBGLU39	BnaA05T0045600ZS	BnBGLU55	BnaA07T0210600ZS	0.311976	1.62917	0.191494
BnBGLU39	BnaA05T0045600ZS	BnBGLU100	BnaC04T0050900ZS	0.053244	0.121198	0.439316
BnBGLU40	BnaA05T0113600ZS	BnBGLU101	BnaC04T0142400ZS	0.104344	0.197752	0.527652
BnBGLU40	BnaA05T0113600ZS	BnBGLU110	BnaC04T0521700ZS	0.19161	0.437168	0.438298
BnBGLU42	BnaA05T0143300ZS	BnBGLU130	BnaC06T0153700ZS	0.0122756	0.107266	0.114441
BnBGLU43	BnaA05T0167400ZS	BnBGLU48	BnaA06T0018600ZS	0.044877	0.341388	0.131455
BnBGLU43	BnaA05T0167400ZS	BnBGLU124	BnaC06T0067000ZS	0.0458046	0.330389	0.138638
BnBGLU43	BnaA05T0167400ZS	BnBGLU129	BnaC06T0120800ZS	0.0040772	0.0262929	0.155069
BnBGLU45	BnaA05T0419800ZS	BnBGLU120	BnaC05T0471300ZS	0.0448485	0.104398	0.429592
BnBGLU47	BnaA05T0465100ZS	BnBGLU80	BnaC01T0487900ZS	0.094986	0.441211	0.215285
BnBGLU47	BnaA05T0465100ZS	BnBGLU123	BnaC05T0525100ZS	0.00676161	0.0971076	0.0696301
BnBGLU48	BnaA06T0018600ZS	BnBGLU124	BnaC06T0067000ZS	0.0114381	0.0470743	0.242981
BnBGLU48	BnaA06T0018600ZS	BnBGLU129	BnaC06T0120800ZS	0.0397218	0.318877	0.124568
BnBGLU49	BnaA06T0098900ZS	BnBGLU117	BnaC05T0122500ZS	0.193029	0.358114	0.539017
BnBGLU50	BnaA06T0265800ZS	BnBGLU88	BnaC03T0569600ZS	0.00669348	0.031823	0.210335
BnBGLU51	BnaA07T0063200ZS	BnBGLU86	BnaC03T0470300ZS	0.356054	0.820405	0.433999
BnBGLU51	BnaA07T0063200ZS	BnBGLU133	BnaC07T0096300ZS	0.0201073	0.0107625	1.86827
BnBGLU53	BnaA07T0097500ZS	BnBGLU136	BnaC07T0148500ZS	0.0623831	0.108923	0.572729
BnBGLU55	BnaA07T0210600ZS	BnBGLU62	BnaA09T0547100ZS	0.0340484	0.224637	0.15157
BnBGLU55	BnaA07T0210600ZS	BnBGLU91	BnaC04T0049800ZS	0.0942591	1.51173	0.062352
BnBGLU55	BnaA07T0210600ZS	BnBGLU114	BnaC04T0600300ZS	0.28005	1.5434	0.18145
BnBGLU55	BnaA07T0210600ZS	BnBGLU107	BnaC04T0279600ZS	0.0746229	0.243733	0.306166
BnBGLU55	BnaA07T0210600ZS	BnBGLU141	BnaC08T0393400ZS	0.0297069	0.178469	0.166454
BnBGLU56	BnaA07T0210700ZS	BnBGLU63	BnaA09T0547200ZS	0.110562	0.293171	0.377123
BnBGLU56	BnaA07T0210700ZS	BnBGLU106	BnaC04T0279300ZS	0.194922	0.407154	0.478742
BnBGLU56	BnaA07T0210700ZS	BnBGLU132	BnaC06T0222100ZS	0.0698804	0.107666	0.649048
BnBGLU56	BnaA07T0210700ZS	BnBGLU142	BnaC08T0393500ZS	0.107282	0.295833	0.362643
BnBGLU57	BnaA08T0075300ZS	BnBGLU140	BnaC08T0106300ZS	0.057801	0.0867078	0.666619
BnBGLU58	BnaA08T0125100ZS	BnBGLU90	BnaC03T0728300ZS	0.166602	0.252779	0.659081
BnBGLU59	BnaA08T0230300ZS	BnBGLU61	BnaA09T0441800ZS	0.0415074	0.346629	0.119746
BnBGLU59	BnaA08T0230300ZS	BnBGLU89	BnaC03T0625800ZS	0.00928876	0.160846	0.0577495
BnBGLU59	BnaA08T0230300ZS	BnBGLU118	BnaC05T0221500ZS	0.0424219	0.337042	0.125865
BnBGLU59	BnaA08T0230300ZS	BnBGLU137	BnaC07T0164000ZS	0.0473253	0.368948	0.128271
BnBGLU60	BnaA09T0174200ZS	BnBGLU147	BnaC09T0195900ZS	0.00517169	0.0582534	0.0887792
BnBGLU61	BnaA09T0441800ZS	BnBGLU89	BnaC03T0625800ZS	0.0368595	0.343815	0.107207
BnBGLU61	BnaA09T0441800ZS	BnBGLU118	BnaC05T0221500ZS	0.00683133	0.0661254	0.103309
BnBGLU61	BnaA09T0441800ZS	BnBGLU137	BnaC07T0164000ZS	0.055615	0.31917	0.174249
BnBGLU62	BnaA09T0547100ZS	BnBGLU112	BnaC04T0600100ZS	0.475318	2.65978	0.178706
BnBGLU62	BnaA09T0547100ZS	BnBGLU91	BnaC04T0049800ZS	0.0836006	1.18507	0.0705447
BnBGLU62	BnaA09T0547100ZS	BnBGLU107	BnaC04T0279600ZS	0.0192035	0.33357	0.0575697
BnBGLU62	BnaA09T0547100ZS	BnBGLU131	BnaC06T0222000ZS	0.19336	0.614493	0.314666
BnBGLU62	BnaA09T0547100ZS	BnBGLU141	BnaC08T0393400ZS	0.00513613	0.0703182	0.0730412
BnBGLU63	BnaA09T0547200ZS	BnBGLU106	BnaC04T0279300ZS	0.140867	0.359824	0.391488
BnBGLU63	BnaA09T0547200ZS	BnBGLU132	BnaC06T0222100ZS	0.0613346	0.253196	0.242242
BnBGLU63	BnaA09T0547200ZS	BnBGLU142	BnaC08T0393500ZS	0.00664579	0.0619307	0.10731
BnBGLU65	BnaA09T0547400ZS	BnBGLU96	BnaC04T0050400ZS	0.290084	1.6239	0.178635
BnBGLU65	BnaA09T0547400ZS	BnBGLU105	BnaC04T0279200ZS	0.0590106	0.381771	0.154571
BnBGLU66	BnaA09T0566200ZS	BnBGLU85	BnaC03T0268800ZS	0.228457	1.22042	0.187195
BnBGLU66	BnaA09T0566200ZS	BnBGLU104	BnaC04T0260400ZS	0.145602	0.363915	0.4001
BnBGLU66	BnaA09T0566200ZS	BnBGLU145	BnaC08T0415700ZS	0.0441675	0.0977714	0.451743
BnBGLU68	BnaA09T0566400ZS	BnBGLU115	BnaC04T0616700ZS	0.230654	0.92137	0.250338
BnBGLU70	BnaA10T0014100ZS	BnBGLU116	BnaC05T0016100ZS	0.0318325	0.0874304	0.364089
BnBGLU71	BnaA10T0107600ZS	BnBGLU148	BnaC09T0369600ZS	0.00875192	0.0807428	0.108393
BnBGLU74	BnaC01T0346800ZS	BnBGLU103	BnaC04T0238500ZS	0.301731	0.75695	0.398614
BnBGLU80	BnaC01T0487900ZS	BnBGLU123	BnaC05T0525100ZS	0.0971801	0.452183	0.214913
BnBGLU85	BnaC03T0268800ZS	BnBGLU115	BnaC04T0616700ZS	0.107665	0.380245	0.283147
BnBGLU86	BnaC03T0470300ZS	BnBGLU133	BnaC07T0096300ZS	0.418384	1.19294	0.350716
BnBGLU89	BnaC03T0625800ZS	BnBGLU118	BnaC05T0221500ZS	0.0388488	0.353351	0.109944
BnBGLU89	BnaC03T0625800ZS	BnBGLU137	BnaC07T0164000ZS	0.0490717	0.295428	0.166104
BnBGLU91	BnaC04T0049800ZS	BnBGLU131	BnaC06T0222000ZS	0.12204	1.87348	0.0651406
BnBGLU91	BnaC04T0049800ZS	BnBGLU141	BnaC08T0393400ZS	0.0779326	1.22147	0.0638025
BnBGLU92	BnaC04T0049900ZS	BnBGLU111	BnaC04T0600000ZS	0.056817	0.288522	0.196924
BnBGLU93	BnaC04T0050000ZS	BnBGLU132	BnaC06T0222100ZS	0.184153	0.955215	0.192787
BnBGLU96	BnaC04T0050400ZS	BnBGLU144	BnaC08T0393700ZS	0.299571	1.54446	0.193965
BnBGLU99	BnaC04T0050800ZS	BnBGLU107	BnaC04T0279600ZS	0.31104	2.88283	0.107894
BnBGLU100	BnaC04T0050900ZS	BnBGLU113	BnaC04T0600200ZS	0.401398	2.03587	0.197163
BnBGLU104	BnaC04T0260400ZS	BnBGLU145	BnaC08T0415700ZS	0.137863	0.391656	0.352
BnBGLU105	BnaC04T0279200ZS	BnBGLU112	BnaC04T0600100ZS	0.219687	1.05423	0.208385
BnBGLU106	BnaC04T0279300ZS	BnBGLU111	BnaC04T0600000ZS	0.229559	1.20115	0.191116
BnBGLU106	BnaC04T0279300ZS	BnBGLU132	BnaC06T0222100ZS	0.123993	0.376001	0.329767
BnBGLU106	BnaC04T0279300ZS	BnBGLU142	BnaC08T0393500ZS	0.141567	0.393458	0.359801
BnBGLU107	BnaC04T0279600ZS	BnBGLU131	BnaC06T0222000ZS	0.0880883	0.337757	0.260804
BnBGLU111	BnaC04T0600000ZS	BnBGLU143	BnaC08T0393600ZS	0.188523	1.43825	0.131078
BnBGLU112	BnaC04T0600100ZS	BnBGLU144	BnaC08T0393700ZS	0.207316	1.0324	0.20081
BnBGLU114	BnaC04T0600300ZS	BnBGLU131	BnaC06T0222000ZS	0.265399	1.26107	0.210456
BnBGLU115	BnaC04T0616700ZS	BnBGLU145	BnaC08T0415700ZS	0.263617	1.20491	0.218786
BnBGLU118	BnaC05T0221500ZS	BnBGLU137	BnaC07T0164000ZS	0.0556354	0.305545	0.182086
BnBGLU124	BnaC06T0067000ZS	BnBGLU129	BnaC06T0120800ZS	0.0406362	0.30831	0.131803
BnBGLU131	BnaC06T0222000ZS	BnBGLU141	BnaC08T0393400ZS	0.0875012	0.367842	0.237877
BnBGLU132	BnaC06T0222100ZS	BnBGLU142	BnaC08T0393500ZS	0.0583652	0.245199	0.238032

## Sheet: Table S4
Table S4. Ka, Ks and Ka/Ks analysis of BGLU genes between A. thaliana and B. napus
Gene Name	Gene ID	Gene Name	Gene ID	Ka	Ks	Ka/Ks
AtBGLU3	AT4G22100	BnBGLU58	BnaA08T0125100ZS	0.0674087	0.347328	0.194078
AtBGLU7	AT3G62740	BnBGLU20	BnaA04T0005700ZS	0.148877	0.437965	0.339929
AtBGLU7	AT3G62740	BnBGLU68	BnaA09T0566400ZS	0.151151	0.371584	0.406776
AtBGLU7	AT3G62740	BnBGLU104	BnaC04T0260400ZS	0.156087	0.411404	0.379401
AtBGLU7	AT3G62740	BnBGLU145	BnaC08T0415700ZS	0.153549	0.394611	0.389115
AtBGLU15	AT2G44450	BnBGLU28	BnaA04T0281800ZS	0.0298163	0.383517	0.0777445
AtBGLU15	AT2G44450	BnBGLU34	BnaA05T0045000ZS	0.0430217	0.39685	0.108408
AtBGLU15	AT2G44450	BnBGLU111	BnaC04T0600000ZS	0.0301088	0.401489	0.0749926
AtBGLU16	AT3G60130	BnBGLU23	BnaA04T0018100ZS	0.0956661	0.347615	0.275207
AtBGLU16	AT3G60130	BnBGLU28	BnaA04T0281800ZS	0.177005	0.844714	0.209544
AtBGLU16	AT3G60130	BnBGLU93	BnaC04T0050000ZS	0.181422	0.863347	0.210138
AtBGLU16	AT3G60130	BnBGLU106	BnaC04T0279300ZS	0.142436	0.415622	0.342706
AtBGLU16	AT3G60130	BnBGLU111	BnaC04T0600000ZS	0.178123	0.888769	0.200415
AtBGLU16	AT3G60130	BnBGLU132	BnaC06T0222100ZS	0.094998	0.348067	0.27293
AtBGLU17	AT2G44480	BnBGLU93	BnaC04T0050000ZS	0.428409	2.96373	0.14455
AtBGLU17	AT2G44480	BnBGLU132	BnaC06T0222100ZS	0.424626
AtBGLU18	AT1G52400	BnBGLU43	BnaA05T0167400ZS	0.099387	0.476402	0.20862
AtBGLU18	AT1G52400	BnBGLU48	BnaA06T0018600ZS	0.112947	0.431957	0.261477
AtBGLU18	AT1G52400	BnBGLU124	BnaC06T0067000ZS	0.108868	0.441988	0.246314
AtBGLU18	AT1G52400	BnBGLU129	BnaC06T0120800ZS	0.098471	0.470643	0.209226
AtBGLU19	AT3G21370	BnBGLU11	BnaA01T0307200ZS	0.0619521	0.426702	0.145188
AtBGLU19	AT3G21370	BnBGLU43	BnaA05T0167400ZS	0.188823	1.65372	0.114181
AtBGLU19	AT3G21370	BnBGLU77	BnaC01T0380800ZS	0.0610506	0.432317	0.141217
AtBGLU20	AT1G75940	BnBGLU82	BnaC02T0293600ZS	0.0742559	0.389153	0.190814
AtBGLU23	AT3G09260	BnBGLU121	BnaC05T0505400ZS	0.0896634	0.563699	0.159063
AtBGLU25	AT3G03640	BnBGLU15	BnaA01T0408100ZS	0.0555374	0.476514	0.116549
AtBGLU25	AT3G03640	BnBGLU81	BnaC01T0507300ZS	0.0621385	0.460535	0.134927
AtBGLU26	AT2G44490	BnBGLU38	BnaA05T0045500ZS	0.0260844	0.431466	0.0604553
AtBGLU26	AT2G44490	BnBGLU99	BnaC04T0050800ZS	0.0252672	0.432532	0.058417
AtBGLU26	AT2G44490	BnBGLU107	BnaC04T0279600ZS	0.303771	2.24542	0.135285
AtBGLU26	AT2G44490	BnBGLU114	BnaC04T0600300ZS	0.301069	2.21932	0.135658
AtBGLU27	AT3G60120	BnBGLU24	BnaA04T0018200ZS	0.05826	0.570508	0.102119
AtBGLU27	AT3G60120	BnBGLU32	BnaA05T0044800ZS	0.117321	1.2156	0.096513
AtBGLU27	AT3G60120	BnBGLU62	BnaA09T0547100ZS	0.0356088	0.517992	0.0687438
AtBGLU27	AT3G60120	BnBGLU91	BnaC04T0049800ZS	0.0793373	1.16382	0.0681699
AtBGLU27	AT3G60120	BnBGLU107	BnaC04T0279600ZS	0.0361094	0.53769	0.0671565
AtBGLU27	AT3G60120	BnBGLU141	BnaC08T0393400ZS	0.0330632	0.548854	0.0602404
AtBGLU28	AT2G44460	BnBGLU21	BnaA04T0017900ZS	0.18345	1.15137	0.159332
AtBGLU28	AT2G44460	BnBGLU65	BnaA09T0547400ZS	0.20214	0.929323	0.217514
AtBGLU28	AT2G44460	BnBGLU91	BnaC04T0049800ZS	0.439652
AtBGLU28	AT2G44460	BnBGLU112	BnaC04T0600100ZS	0.119548	0.382685	0.312393
AtBGLU28	AT2G44460	BnBGLU141	BnaC08T0393400ZS	0.452796	2.20201	0.205628
AtBGLU30	AT3G60140	BnBGLU21	BnaA04T0017900ZS	0.0791932	0.529265	0.149629
AtBGLU30	AT3G60140	BnBGLU36	BnaA05T0045200ZS	0.234298	1.10441	0.212148
AtBGLU30	AT3G60140	BnBGLU65	BnaA09T0547400ZS	0.0797077	0.560221	0.142279
AtBGLU30	AT3G60140	BnBGLU100	BnaC04T0050900ZS	0.385257	1.67839	0.22954
AtBGLU30	AT3G60140	BnBGLU105	BnaC04T0279200ZS	0.075569	0.55178	0.136955
AtBGLU30	AT3G60140	BnBGLU113	BnaC04T0600200ZS	0.284804	1.94502	0.146427
AtBGLU40	AT1G26560	BnBGLU59	BnaA08T0230300ZS	0.0304368	0.431181	0.0705893
AtBGLU40	AT1G26560	BnBGLU61	BnaA09T0441800ZS	0.0358894	0.446678	0.0803474
AtBGLU40	AT1G26560	BnBGLU89	BnaC03T0625800ZS	0.0314832	0.439562	0.071624
AtBGLU40	AT1G26560	BnBGLU118	BnaC05T0221500ZS	0.0345663	0.464591	0.0744017
AtBGLU40	AT1G26560	BnBGLU137	BnaC07T0164000ZS	0.0486089	0.48172	0.100907
AtBGLU41	AT5G54570	BnBGLU71	BnaA10T0107600ZS	0.062406	0.360332	0.173191
AtBGLU41	AT5G54570	BnBGLU148	BnaC09T0369600ZS	0.0632365	0.409607	0.154383
AtBGLU42	AT5G36890	BnBGLU25	BnaA04T0093000ZS	0.0485762	0.417252	0.116419
AtBGLU42	AT5G36890	BnBGLU108	BnaC04T0373300ZS	0.0504126	0.434708	0.115969
AtBGLU43	AT3G18070	BnBGLU12	BnaA01T0329500ZS	0.105024	0.644786	0.162882
AtBGLU43	AT3G18070	BnBGLU78	BnaC01T0407600ZS	0.103187	0.640548	0.161091
AtBGLU46	AT1G61820	BnBGLU72	BnaC01T0144900ZS	0.411068	1.53789	0.267293

## Sheet: Table S5
Table S5. Primers for amplification of BnBGLU77 and its Nimble Cloning-ready fragment used in this study
Primer ID	Primer Sequences
BnBGLU77_CDS_F	ATGAAGTTTCCTCTCTTGGGG
BnBGLU77_CDS_R	GAGCTCCTCGCTGAACGT
BnBGLU77_NC-Adpt_F	AGTGGTCTCTGTCCAGTCCTATGAAGTTTCCTCTCTTGGG
BnBGLU77_NC-Adpt_R	GGTCTCAGCAGACCACAAGTGAGCTCCTCGCTGAACGTCG

## Sheet: Table S6
Table S6. Primers used for qRT-PCR analysis in this study
Primer ID	Primer Sequences
Nt26S_F	GAAGAAGGTCCCAAGGGTTC
Nt26S_R	TCTCCCTTTAACACCAACGG
qBnBGLU77_F	CCACGACCTTATAGACGAGCTC
qBnBGLU77_R	CCATGGCTCGTTGAACGTAATC
